# Supplementary material for: Diversity of echinostomes (Digenea: Echinostomatidae) in their snail hosts at high latitudes
Source: Parasite. 2021 Jul 28;28:59. doi: 10.1051/parasite/2021054 (PMC8336728; doi:10.1051/parasite/2021054)
Supplement: Supplementary Tables — Supplementary Table S1: Pairwise comparisons of genetic distances of the highlighted clades (see Fig. 1) between Echinoparyphium spp. based on nad1 sequences. Supplementary Table S2: Pairwise comparisons of genetic distances of the highlighted clades (see Fig. 2) between Echinostoma spp. based on nad1 sequences. Supplementary Table S3: Pairwise comparisons of genetic distances of the highlighted clades (see Fig. 3) between Neopetasiger spp. based on nad1 sequences. Supplementary Table S4: Pairwise comparisons of genetic distances of the highlighted clades (see Fig. 4) between the members of the Echinostomatidae based on 28S sequences. [file parasite-28-59-s1.zip]

Archive with 4 entries (4 files):
- parasite210057-1-olm/Supplementary table S1_genetic distance_Echinoparyphium_spp.pdf
- parasite210057-1-olm/Supplementary table S2_genetic distance_EchinostomaCorr.pdf
- parasite210057-1-olm/Supplementary table S3_genetic distance_Neopetasiger_spp.pdf
- parasite210057-1-olm/Supplementary table S4_genetic distance_EchinostomatidaeCorr.pdf
